# Supplementary material for: A Cross-Ethnicity Validated Machine Learning Model for the Progression of Chronic Kidney Disease in Individuals over 50 Years Old
Source: J Clin Med. 2026 Jan 20;15(2):825. doi: 10.3390/jcm15020825 (PMC12841880; doi:10.3390/jcm15020825)
Supplement: Supplementary file 1 [file jcm-15-00825-s001.zip]

Archive with 1 entries (1 files):
- jcm-4044394-supplementary.pdf
